# Supplementary material for: Identifying differential correlation in gene/pathway combinations
Source: BMC Bioinformatics. 2008 Nov 18;9:488. doi: 10.1186/1471-2105-9-488 (PMC2613418; doi:10.1186/1471-2105-9-488)
Supplement: Additional File 1 — A documented R package, GPCscore, designed to carry out the algorithm described in this manuscript, is available for download and may be installed as a local source package. See the R documentation [16,17] for package installation instructions. [file 1471-2105-9-488-S1.gz]

Archive with 18 entries (14 files):
- GPCscore
- GPCscore/data
- GPCscore/data/ALL.example.rda
- GPCscore/INDEX
- GPCscore/man
- GPCscore/man/summary.gpclist.Rd
- GPCscore/man/print.gpclist.Rd
- GPCscore/man/ALL.example.Rd
- GPCscore/man/getHighGPCpairs.Rd
- GPCscore/man/print.gpcpairs.Rd
- GPCscore/man/GPCpermtest.Rd
- GPCscore/man/GPCscore.Rd
- GPCscore/man/summary.gpcpairs.Rd
- GPCscore/R
- GPCscore/R/helperfns.R
- GPCscore/R/GPCscore.R
- GPCscore/R/methods.R
- GPCscore/DESCRIPTION
