# Supplementary material for: Identifying differential correlation in gene/pathway combinations
Source: BMC Bioinformatics. 2008 Nov 18;9:488. doi: 10.1186/1471-2105-9-488 (PMC2613418; doi:10.1186/1471-2105-9-488)
Supplement: Additional File 1 — A documented R package, GPCscore, designed to carry out the algorithm described in this manuscript, is available for download and may be installed as a local source package. See the R documentation [16,17] for package installation instructions. [file 1471-2105-9-488-S1.gz › GPCscore/INDEX]

ALL.example             A part of a publicly available AML/ALL-leukemia
                        dataset
getHighGPCpairs         Method for selecting gene-pathway pairs with
                        high GPCscore values.
GPCpermtest             Method for obtaining permutation p values for
                        high GPCscore pairs.
GPCscore                Method for identifying differentially
                        correlated gene-pathway pairs.
print.gpclist           Print Method for GPClist Objects
print.gpcpairs          Print Method for GPClist Objects
summary.gpclist         Summary Method for GPClist Objects
summary.gpcpairs        Summary Method for GPClist Objects
