# Supplementary material for: Identifying differential correlation in gene/pathway combinations
Source: BMC Bioinformatics. 2008 Nov 18;9:488. doi: 10.1186/1471-2105-9-488 (PMC2613418; doi:10.1186/1471-2105-9-488)
Supplement: Additional File 1 — A documented R package, GPCscore, designed to carry out the algorithm described in this manuscript, is available for download and may be installed as a local source package. See the R documentation [16,17] for package installation instructions. [file 1471-2105-9-488-S1.gz › GPCscore/man/summary.gpclist.Rd]

\name{summary.gpclist}

\alias{summary.gpclist}

\title{Summary Method for GPClist Objects}

\description{Yields an overview of the GPCscores produced by
  \code{\link{GPCscore}}.}

\usage{\method{summary}{gpclist}(object,...)}

\arguments{
  \item{object}{An R object of \code{class} "gpclist", typically the
     result of \code{\link{GPCscore}}}
	\item{...}{Additional arguments to print.}
} 

\details{The two functions \code{summary} and \code{summary} are
  identical.}

\author{Rosemary Braun, \email{braun@pobox.com}}
\references{Rosemary Braun, Leslie Cope, and Giovanni Parmigiani. 
"Identifying Differential Correlation in Gene/Pathway Combinations", BMC Bioinfo
rmatics (submitted), 2008.}

\seealso{\code{\link{GPCscore}}}

\examples{
## Running the examples of the GPCscore() help page
example(GPCscore, echo = FALSE)
summary(ALLex.GPC)}

\keyword{print}
