# Supplementary material for: Identifying differential correlation in gene/pathway combinations
Source: BMC Bioinformatics. 2008 Nov 18;9:488. doi: 10.1186/1471-2105-9-488 (PMC2613418; doi:10.1186/1471-2105-9-488)
Supplement: Additional File 1 — A documented R package, GPCscore, designed to carry out the algorithm described in this manuscript, is available for download and may be installed as a local source package. See the R documentation [16,17] for package installation instructions. [file 1471-2105-9-488-S1.gz › GPCscore/man/ALL.example.Rd]

\name{ALL.example}
\alias{ALL.example}
\non_function{}
\title{A part of a publicly available AML/ALL-leukemia dataset}
\description{This is a selection of 52 samples
  from an Affymetrix HGU95A dataset.}
\usage{data(ALL.example)}
\format{It contains an instance of the "ExpressionSet" class, containing the
  gene expression data, as well as the phenotype data.}
\references{     Sabina Chiaretti, Xiaochun Li, Robert Gentleman, Antonella Vitale, Marco Vignetti, Franco Mandelli, Jerome Ritz, and Robin Foa Gene expression profile of adult T-cell acute lymphocytic leukemia identifies distinct subsets of patients with different response to therapy and survival. Blood, 1 April 2004, Vol. 103, No. 7.}

\examples{
data(ALL.example)
ALL.example
}

\keyword{datasets}
