# Supplementary material for: Identifying differential correlation in gene/pathway combinations
Source: BMC Bioinformatics. 2008 Nov 18;9:488. doi: 10.1186/1471-2105-9-488 (PMC2613418; doi:10.1186/1471-2105-9-488)
Supplement: Additional File 1 — A documented R package, GPCscore, designed to carry out the algorithm described in this manuscript, is available for download and may be installed as a local source package. See the R documentation [16,17] for package installation instructions. [file 1471-2105-9-488-S1.gz › GPCscore/man/getHighGPCpairs.Rd]

\name{getHighGPCpairs}
\alias{getHighGPCpairs}
\title{Method for selecting gene-pathway pairs with high GPCscore values.}
\description{
Selects gene-pathway pairs with high GPCscore values subject to constraining criteria.
}
\usage{
getHighGPCpairs(GPClist, GPC.min, GPC.max=2.1, geneFDR.min=0.05, pathEigFrac.min=0.5, pc1dot.min=0.9, out.of.path=TRUE,pathrank.min=0)
}
\arguments{
\item{GPClist}{An R object of \code{class} "gpclist", typically the
     result of \code{\link{GPCscore}}.}
\item{GPC.min}{Numeric value for the smallest score to be reported.}
\item{GPC.max}{Numeric value for the largest score to be reported; default is 2.1, to report all.}
\item{geneFDR.min}{Numeric value for differential expression FDR-adjusted p-value cutoff.  Genes which have FDR-adjusted p < geneFDR.min in a univariate will not be reported.  Default is 0.05.}
\item{pathEigFrac.min}{Minimum proportion of variance carried on PC1 to be considered; pathways with proportion of variance on PC1 < pathEigFrac.min will be considered ill-described by the summary and not reported.  Default is 0.5.}
\item{pc1dot.min}{Minimum PC1 dot product magnitude between the classes; pathways with inner product absolute values < pc1dot.min are considered to have non-parallel PC1s and are not reported.  Default is 0.9.}
\item{out.of.path}{Boolean: report only gene-pathway paths for which the pathway does not contain the gene in question?  Default is TRUE.}
\item{pathrank.min}{The minimum ranking of the gene-pathway pair with respect to the within-pathway correlations in the reference group; default is 0.}
}
\details{Details to the method can be found in our publication cited
  below.}
\value{ 

\code{getHighGPCpairs} returns an object of class "gpcpairs". The
  functions \code{\link{print.gpcpairs}} and \code{\link{summary.gpcpairs}} are used to
  obtain an overview. 

  An object of class "gpcpairs" is a list containing:

A list containing:
	\item{pairlist}{A data frame containing the gene.id, path.id, GPC-score, and rank with with respect to the within-pathway correlations in the reference group (CorRank) for each matching pair, sorted by descending GPCscore.}
	\item{criteria}{A list of criteria used in the selection.}
	\item{call}{The matched call.}
}
\author{Rosemary Braun, \email{braun@pobox.com}}
\references{Rosemary Braun, Leslie Cope, and Giovanni Parmigiani. 
"Identifying Differential Correlation in Gene/Pathway Combinations", BMC Bioinformatics (submitted), 2008.}

\examples{
example(GPCscore, echo = FALSE)
ALLex.pairs <- getHighGPCpairs(GPClist = ALLex.GPC, GPC.min = 1.2)
ALLex.pairs
}

\keyword{htest}
