# Supplementary material for: Identifying differential correlation in gene/pathway combinations
Source: BMC Bioinformatics. 2008 Nov 18;9:488. doi: 10.1186/1471-2105-9-488 (PMC2613418; doi:10.1186/1471-2105-9-488)
Supplement: Additional File 1 — A documented R package, GPCscore, designed to carry out the algorithm described in this manuscript, is available for download and may be installed as a local source package. See the R documentation [16,17] for package installation instructions. [file 1471-2105-9-488-S1.gz › GPCscore/man/GPCpermtest.Rd]

\name{GPCpermtest}
\alias{GPCpermtest}
\title{Method for obtaining permutation p values for high GPCscore pairs.}
\description{
Method for obtaining permutation p values for high GPCscore pairs.
}
\usage{
GPCpermtest(GPCpairlist,nperm=100,enforce.criteria=TRUE)
}
\arguments{
\item{GPCpairlist}{An R object of \code{class} "gpcpairs", typically the
     result of \code{\link{getHighGPCpairs}}.}
\item{nperm}{Integer number of resamplings per pair; default=100.}
\item{enforce.criteria}{Boolean: apply the same minimum PC1 dot product criterion used in the generation of GPCpairlist?  Default is TRUE.  Note that setting
this to FALSE will cause the permutation test to run more quickly, but may
include replicates for which the pathway PC1s are not parallel in the two clasees.}
}
\details{Note that the eset and gpclist used in the generation of gpcpairs (as arguments passed to GPCscore and getHighGPCpairs, respectively) must be on the search path for this function to work.  Details to the method can be found in our publication cited
  below.}
\value{ 

\code{GPCpermtest} returns an object of class "gpcpairs". The
  functions \code{\link{print.gpcpairs}} and \code{\link{summary.gpcpairs}} are used to
  obtain an overview. 

  An object of class "gpcpairs" is a list containing:

A list containing:
	\item{pairlist}{A data frame containing the gene.id, path.id, GPC-score, and rank with with respect to the within-pathway correlations in the reference group (CorRank) for each matching pair, along with the permutation p values, sorted by descending GPCscore.}
	\item{criteria}{A list of criteria used in the selection.}
	\item{call}{The matched call.}
}
\author{Rosemary Braun, \email{braun@pobox.com}}
\references{Rosemary Braun, Leslie Cope, and Giovanni Parmigiani. 
"Identifying Differential Correlation in Gene/Pathway Combinations", BMC Bioinformatics (submitted), 2008.}

\examples{
example(getHighGPCpairs, echo = FALSE)
GPCpermtest(ALLex.pairs, nperm=10)
}
\keyword{htest}
