# Supplementary material for: Identifying differential correlation in gene/pathway combinations
Source: BMC Bioinformatics. 2008 Nov 18;9:488. doi: 10.1186/1471-2105-9-488 (PMC2613418; doi:10.1186/1471-2105-9-488)
Supplement: Additional File 1 — A documented R package, GPCscore, designed to carry out the algorithm described in this manuscript, is available for download and may be installed as a local source package. See the R documentation [16,17] for package installation instructions. [file 1471-2105-9-488-S1.gz › GPCscore/man/GPCscore.Rd]

\name{GPCscore}
\alias{GPCscore}
\title{Method for identifying differentially correlated gene-pathway pairs.}
\description{
	Implements our method for finding
  differentially correlated gene-pathway combinations, i.e. gene-pathway pairs where the
  joint distribution is very informative for phenotype discrimination,
  but the univariate marginals are not.  Pathway expression is summarized via
the first principal component of the gene expressions for that pathway.
}
\usage{
GPCscore(eset, classlabel, annotation=NULL, refGroup=NULL, pathmin=2, pathmax=999) 
}
\arguments{
  \item{eset}{Either a matrix of gene expression data, where columns
    correspond to samples and rows correspond to genes, or an instance
    of the Bioconductor 'exprSet' class. In any case, the data should be
    properly pre-processed and normalized.}
  \item{classlabel}{Either a binary factor or a binary numerical vector,
    describing the phenotype of interest for each sample. If \code{eset}
    is an instance of the \code{exprSet} class, it can also be the name
    of a binary covariate in the \code{phenoData} slot of the
    \code{exprSet}.}
  \item{annotation}{An optional character vector, containing
    (alternative) annotation for the gene names. If set to NULL (the
    default value), annotation(eset) will be used.  Note that an
		annotation must be specified and the corresponding annotation
		package must be installed.}
	\item{refGroup}{An optional character string specifying the name of the
		class to be considered the reference for correlation rankings.}
	\item{pathmin}{Length of smallest pathways to be considered (default=2).}
	\item{pathmax}{Length of longest pathways to be considered (default=999).}
}
\details{Details to the method can be found in our publication cited
  below.}
\value{ 
\code{GPCscore} returns an object of class "gpclist". The
  functions \code{\link{print.gpclist}} and \code{\link{summary.gpclist}} are used to
  obtain an overview.
  The function \code{\link{getHighGPCpairs}} yields the 
  indices of high-scoring pairs.

  An object of class "gpclist" is a list containing:


  \item{scores}{A matrix containing the GPCscore 
    values for each gene-pathway pair.  Genes are given as rows, pathways as columns.}
	\item{pathPar}{A list of values for the inner products of PC1 vectors in the two classes, named by pathway, used to assess if the PC1s are parallel.}
	\item{pathEigFrac}{A vector containing the proportion of variance explained by PC1 for each pathway, calculated as the max of the proportion of varaiances for the two classes for each pathway.}
	\item{dataSummary}{A matrix giving the number of samples for each class, genes, and pathways.}
	\item{c0cor}{Gene-Pathway correlation matrix for reference class.}
	\item{c1cor}{Gene-Pathway correlation matrix for other class.}
	\item{geneFDR}{FDR-adjusted p-values for differential expression for each gene.}
	\item{withinpathcors}{A list providing, for each pathway, the correlation between each gene on the pathway and the pathway summary without that gene, computed using the data of the reference group.}
	\item{call}{The matched call.}
}
\author{Rosemary Braun, \email{braun@pobox.com}}
\references{Rosemary Braun, Leslie Cope, and Giovanni Parmigiani. 
"Identifying Differential Correlation in Gene/Pathway Combinations", BMC Bioinformatics (submitted), 2008.}

\examples{
data(ALL.example)
ALLex.GPC <- GPCscore(ALL.example,"mol.biol",refGroup="NEG")
ALLex.GPC
}
\keyword{htest}
