# Supplementary material for: Identifying differential correlation in gene/pathway combinations
Source: BMC Bioinformatics. 2008 Nov 18;9:488. doi: 10.1186/1471-2105-9-488 (PMC2613418; doi:10.1186/1471-2105-9-488)
Supplement: Additional File 1 — A documented R package, GPCscore, designed to carry out the algorithm described in this manuscript, is available for download and may be installed as a local source package. See the R documentation [16,17] for package installation instructions. [file 1471-2105-9-488-S1.gz › GPCscore/R/helperfns.R]

.invertList <- function(x){
  # function to invert string x
  return(split(rep(names(x),sapply(x,length)),unlist(x)))
}

.gene2path<-function(gene){
  #for a given gene name, return the paths of which it is part
  return(l_paths[[gene]])
}

.path2gene<-function(path){
  # for a give path, return the genes comprising it.
  return(il_paths[[path]])
}


.getAnnotationLists <- function(annlibstr){
	if (get("current.annotation","package:GPCscore")!=annlibstr) {
		annlibstrpkg<-paste("package:",annlibstr,sep="")
	  if (require(annlibstr,character.only=TRUE)) {
			l_paths <- as.list(get(ls(annlibstrpkg,pattern="PATH$")))
			il_paths <- .invertList(l_paths)
			assign("l_paths",l_paths,"package:GPCscore")
			assign("il_paths",il_paths,"package:GPCscore")
			assign("current.annotation",annlibstr,"package:GPCscore")
		}	else {
      stop(paste("Cannot update lists without package",annlibstr))
    }
	}
}


.getPaths <- function(datmat,nmin=1,nmax=999){
  # get paths of size>nmin and <nmax represented in the data datmat
  genes <- rownames(datmat)
  names(genes) <- genes
  allpaths <- unique(na.omit(unlist(lapply(genes,.gene2path))))
  names(allpaths) <- allpaths
  ngenesonpath <- sapply(allpaths,function(z){length(il_paths[[z]])})
  paths <- allpaths[(ngenesonpath<=nmax&ngenesonpath>=nmin)]
  return(paths)
}

.getPcaByPath <- function(pathid,datmat){
  # for path pathid return the the pc1 basis vector
  # datmat is a matrix of expression data.
	out=list()
	if (is.null(rownames(datmat))) { stop("Rownames must be gene names") }
	if (length(.path2gene(pathid))==1) {
		out$vect <- 1
		out$pc1EigFrac <- 1
	} else {
  	dm_onpath <- datmat[rownames(datmat)%in%.path2gene(pathid),]
		pcout <- prcomp(t(dm_onpath),scale=TRUE)
		out$vect <- pcout$rotation[,1]
		out$pc1EigFrac <- pcout$sdev[1]^2/sum(pcout$sdev^2)
	}
  return(out)
}

.getAllPC1s <- function(paths,datmat) {
	pcout <- sapply(paths,.getPcaByPath,datmat)
	out <- list()
	out$"vects" <- pcout["vect",]
	names(out$"vects") <- paths
	out$"EigFrac" <- pcout["pc1EigFrac",] 
	names(out$"EigFrac") <- paths
	return(out)
}

.getOrthogPaths <- function(pcvecs0,pcvecs1,paths) {
	# if using pca output from .getAllPCs, be sure to input $"vects"
	dotprod <- sapply(paths,function(z){pcvecs0[[z]]%*%pcvecs1[[z]]})
  return(dotprod)
}

.getPathCoord <- function(pathid,datmat,pc1vecs) {
	dm_onpath <- datmat[rownames(datmat)%in%.path2gene(pathid),]
	if (length(pc1vecs[[pathid]])==1) { 
		out <- dm_onpath 
	} else {
		out <- t(dm_onpath)%*%pc1vecs[[pathid]]
	}
  return(out)
}

.getPathCoordMatr <- function(paths,datmat,pc1vecs) {
	as.matrix(sapply(paths,.getPathCoord,datmat,pc1vecs))
}

		
.getGenePvals <- function(c0mat,c1mat){
  # for the genes in two data matrices c0mat,c1mat
  # return the FDR-adjusted p.value for a t.test of differentiall expression
  genes <- rownames(c0mat)
  rawp <- sapply(genes,function(z){t.test(c0mat[z,],c1mat[z,])$p.value})
  adjp <- p.adjust(rawp,method="fdr")
  return(adjp)
}

.leaveout.pgcorr <- function(pathid,geneid,dattorot,datforpc=dattorot,RETURNCOORD=FALSE){
  # for a given pathid and geneid ON THAT PATH, 
  # return the correlation of that path's summary expression (without the
  # gene) with the expression of the gene 
  # cf pathway coherence in the paper
  # takes in a pathid, geneid, data matrix, and returns a list
  pathgenes <- .path2gene(pathid)
  if (!(geneid%in%pathgenes)) stop ("gene not on path")
  if (length(pathgenes)==1) stop ("path is trivial")
  pathgenes <- pathgenes[pathgenes!=geneid]
  dm_onpath1 <- subset(dattorot,(rownames(dattorot)%in%pathgenes))
  dm_onpath2 <- subset(datforpc,(rownames(datforpc)%in%pathgenes))
  pcout <- prcomp(t(dm_onpath2),scale=TRUE)
  out <- list()
  out$pc1EigFrac <- pcout$sdev[1]^2/sum(pcout$sdev^2)
  out$pc2EigFrac <- pcout$sdev[2]^2/sum(pcout$sdev^2)
  pc1coord <- t(dm_onpath1)%*%pcout$rotation[,1]
  if (RETURNCOORD) {out$pc1coord <- pc1coord}
  out$corr <- abs(cor(dattorot[geneid,],pc1coord,method="spearman"))
  return(out)
}


.leaveout.pgcorrpathlist <- function(pathid,dattorot,datforpc=dattorot){
  # for a given path, performs .leaveout.pgcorr for all the genes on that path
  pathgenes <- .path2gene(pathid)
  if (length(pathgenes)==1) stop ("path is trivial")
  out <- lapply(pathgenes,function(z){.leaveout.pgcorr(pathid,z,dattorot,datforpc)})
  names(out) <- pathgenes
  return(out)
}

.leaveout.pgcorrall <- function(dattorot,datforpc=dattorot,nmin=2,nmax=999){
  # for a given data matrix, performs .leaveout.pgcorrpathlist for all the 
  # paths present which have greater than nmin or 2 (whichever is larger)
  # members 
  if (nmin<2) {nmin=2}
  paths <- .getPaths(dattorot,nmin,nmax)
  out <- lapply(paths,function(z){.leaveout.pgcorrpathlist(z,dattorot,datforpc)})
  names(out) <- paths
  return(out)
}

.rankWRTleavout=function(pair,leaveout,cordat){
  if (length(.path2gene(pair[2]))<2) {
    out=c(pair,-1)
  } else {
    paircor=abs(cordat[pair[1],pair[2]])
    pathcors=abs(unlist(leaveout[[pair[2]]])[grep("corr",names(unlist(leaveout[[pair[2]]])))])
    all=c(paircor,pathcors)
    out=c(pair,rank(all)[1]/length(all))
  }
  return(out)
}

.geneinpath<-function(gppair){
  # for a vector c(gene,path) return true if the gene is an element of the path
  return(gppair[1]%in%.path2gene(gppair[2]))
}

.permStep<-function(allpathdat,allgenedat,c0n,c1n,criteria,enforce){
	if (!is.matrix(allpathdat)) {
	  c0samps <- sample(1:ncol(allpathdat), c0n)
  	c0path <- allpathdat[c0samps]
  	c0genedat <- allgenedat[c0samps]
  	c1path <- allpathdat[-c0samps]
  	c1genedat <- allgenedat[-c0samps]
	} else {
		dotprod <- 0
		EigFrac <- -1
		while ( (abs(dotprod) < criteria$pc1dot.min) ){
			c0samps <- sample(1:ncol(allpathdat), c0n)
    	c0pathdat <- allpathdat[,c0samps]
    	c0genedat <- allgenedat[c0samps]
    	c1pathdat <- allpathdat[,-c0samps]
    	c1genedat <- allgenedat[-c0samps]
			pcout <- prcomp(t(c0pathdat),scale=TRUE)
			pc1rot <- prcomp(t(c1pathdat),scale=TRUE)$rotation[,1]
			dotprod <- pcout$rotation[,1]%*%pc1rot
			if (!enforce) {dotprod=100}
		}
		c0path <-	t(c0pathdat)%*%pcout$rotation[,1]	
		c1path <- t(c1pathdat)%*%pc1rot
		c1path <- c1path * as.numeric(sign(dotprod))
	}
	diffcor <-  abs(cor(c0path,c0genedat,method="spearman")-cor(c1path,c1genedat,method="spearman"))
	return(diffcor)
}
