# Supplementary material for: Identifying differential correlation in gene/pathway combinations
Source: BMC Bioinformatics. 2008 Nov 18;9:488. doi: 10.1186/1471-2105-9-488 (PMC2613418; doi:10.1186/1471-2105-9-488)
Supplement: Additional File 1 — A documented R package, GPCscore, designed to carry out the algorithm described in this manuscript, is available for download and may be installed as a local source package. See the R documentation [16,17] for package installation instructions. [file 1471-2105-9-488-S1.gz › GPCscore/R/GPCscore.R]

GPCscore <- function(eset, classlabel, annotation=NULL, refGroup=NULL, pathmin=2, pathmax=999) {


	out <- list()
	out$call <- match.call()

	# get the gene expression data
	if (class(eset) == "exprSet" | class(eset) == "ExpressionSet" | class(eset) == "eSet" ) {
 		require(Biobase)
 		c1dat <- exprs(eset)
		annotation <- annotation(eset)
 	} else {
 		if (class(eset) == "matrix") {
 		  c1dat <- eset
 		} else {
			stop ("The variable eset neither is a exprSet nor a matrix")
		}
	}
	
	# get the class labels
	if (class(classlabel) == "character") {
		if (class(eset) == "matrix") {
			classes <- as.factor(classlabel)
		} else {
			if (!(classlabel %in% names(pData(eset)))) {
				stop (paste("Your exprSet does not contain the variable", classlabel))
			}
			classes <- as.factor((pData(eset))[[classlabel]])
		}
	}
  if (class(classlabel) == "numeric") { classes <- as.factor(classlabel) }
  if (class(classlabel) == "factor") { classes <- classlabel }
  if (nlevels(classes) != 2) { stop ("The classlabel needs to be binary") }
  if (length(classes) != ncol(c1dat)) {
  	stop ("Number of classlabels does not match number of experiments")
  }

	# subset the data by phenotype
	if ( is.null(refGroup) ) {
		refGroup=levels(classes)[1]
		warning(paste(refGroup, "assumed as the class label for the reference group for pathway coherence (no group specified)."))
	}
  if ( !(refGroup%in%classes) ) {
		oldref=refGroup
    refGroup=levels(classes)[1]
    warning(paste(refGroup, "assumed as the class label for the reference group for pathway coherence,",oldref,"not found."))
  }
 
	c0dat=c1dat[,classes==refGroup]
	c1dat=c1dat[,classes!=refGroup]
	if ( (ncol(c0dat)<0.15*length(classes)) | (ncol(c1dat)<0.15*length(classes)) ) {
		warning ("Imbalanced design, results may not be meaningful")
	}
	if ( (ncol(c0dat)<5) | (ncol(c1dat)<5) ) {
		warning ("Only very few samples in (at least) one class")
	}
	
  # attach some annotation lists if needed
 	if (is.null(annotation)) { 
		stop("You must provide an annotation name if eset is a matrix") 
	}
	if (!(exists("current.annotation"))) {
		assign("current.annotation","none","package:GPCscore")
	}
	if (get("current.annotation","package:GPCscore")!=annotation) {
		.getAnnotationLists(annotation)
	}

 	# get path names
	allpaths <- .getPaths(c0dat,pathmin,pathmax)
	# get PC1 vectors in c0, c1, and (if specified) basisdat
	pc1.c0 <-	.getAllPC1s(allpaths,c0dat) 
	pc1.c1 <- .getAllPC1s(allpaths,c1dat)

	# get the nonparallel PC1s
	out$pathPar <- .getOrthogPaths(pc1.c0$vects,pc1.c1$vects,allpaths)
  c0path <- .getPathCoordMatr(allpaths,c0dat,pc1.c0$vects)
  c1path <- .getPathCoordMatr(allpaths,c1dat,pc1.c1$vects)
  # correct for antiparallel paths
  c1path <- t(t(c1path)*sign(out$pathPar))
  out$pathEigFrac <- pmax(unlist(pc1.c0$EigFrac),unlist(pc1.c1$EigFrac))

	out$dataSummary <- c(ncol(c0dat), ncol(c1dat), nrow(c0dat),length(allpaths))
	names(out$dataSummary) <- c("N_RefGroup", "N_Other", "N_genes","N_paths")

#	if (combined==TRUE) {
#		# should we compute PCA basis for combined c0 & c1 data instead of 
#		# using class-conditional bases? 
#		pc1.comb <- .getAllPC1s(allpaths,cbind(c0dat,c1dat))
#	  c0path <- .getPathCoordMatr(allpaths,c0dat,pc1.comb$vects)
#	  c1path <- .getPathCoordMatr(allpaths,c1dat,pc1.comb$vects)
#		out$pathEigFrac <- pc1.comb$EigFracs
#	} else {
#		c0path <- .getPathCoordMatr(allpaths,c0dat,pc1.c0$vects)
#		c1path <- .getPathCoordMatr(allpaths,c1dat,pc1.c1$vects)
#		# correct for antiparallel paths
#		c1path <- t(t(c1path)*sign(out$pathPar))
#		out$pathEigFrac <- pc1.c0$EigFracs
#	}


	# get the correlations
	out$c0cor <- cor(t(c0dat),(c0path),method="spearman")
  out$c1cor <- cor(t(c1dat),(c1path),method="spearman")
	out$scores <- abs(out$c1cor - out$c0cor)

	# get the FDR-adjusted t-test p values for differential gene expression
	out$geneFDR=.getGenePvals(c0dat,c1dat)

	# get the within-path correlation list
	out$withinpathcors <- .leaveout.pgcorrall(c0dat,nmin=pathmin,nmax=pathmax)

#	if (combined==TRUE) {
#		out$withinpathcors <- .leaveout.pgcorrall(c0dat,cbind(c0dat,c1dat),nmin=pathmin,nmax=pathmax)
#	} else {
#	  out$withinpathcors <- .leaveout.pgcorrall(c0dat,nmin=pathmin,nmax=pathmax)
#	}
#	out$combined <- combined
  class(out) <- "gpclist"
	return(out)
}

getHighGPCpairs <- function(GPClist, GPC.min, GPC.max=2.1, geneFDR.min=0.05, pathEigFrac.min=0.5, pc1dot.min=0.9, out.of.path=TRUE,pathrank.min=0){
 
	out <- list()
	out$call <- match.call()

	if (class(GPClist)!="gpclist"){
		stop("GPClist must be class gpclist, as generated by GPCscore")
	}
	scores <-GPClist$scores
	# take out the paths failing the parallel & EigFrac criteria
	# take out the genes failing the t-test FDR criterion
	failedpaths <- which( 
		(abs(GPClist$pathPar) < pc1dot.min) |
		(GPClist$pathEigFrac <  pathEigFrac.min)
	)
	failedgenes <- which ( GPClist$geneFDR < geneFDR.min )
	if (length(failedgenes)>0) {
		scores <- scores[-failedgenes,]
		warning(paste(length(failedgenes),"/",nrow(GPClist$scores),"genes failed gene.FDR.min criterion."))
	}
	if (length(failedpaths)>0) {
		scores <- scores[,-failedpaths]
    warning(paste(length(failedpaths),"/",ncol(GPClist$scores),"paths failed pc1dot.min or pathEigFrac.min criteria."))
	}
	
	# get the pairs meeting the GPC criteria
	pairind <- which((scores >=GPC.min & scores <=GPC.max), arr.ind=TRUE)
  if (length(pairind)==0){
    stop("No pairs found for given criteria: relax GPC.min, GPC.max, pathEigFrac.min, or geneFDR.min")
  }
	out$pairlist <- t( apply(pairind,1,function(z){
		c(rownames(scores)[z[1]], colnames(scores)[z[2]], scores[z[1],z[2]])
	}))
  out$pairlist <- as.data.frame(out$pairlist,stringsAsFactors=FALSE)
  if (out.of.path){
    out$pairlist <- out$pairlist[which(!(apply(out$pairlist[,1:2],1,.geneinpath))),]
  }
	if (length(out$pairlist)==0){
		stop("No pairs found for given criteria: relax GPC.min, GPC.max, pathEigFrac.min, or geneFDR.min")
  }
	pairrank <- apply(out$pairlist,1,function(z){.rankWRTleavout(z[1:2],GPClist$withinpathcors,GPClist$c0cor)[3]})
  out$pairlist <- cbind(out$pairlist,as.numeric(pairrank))
  colnames(out$pairlist) <- c("gene.id","path.id","GPC-score","CorRank")
  out$pairlist <- out$pairlist[pairrank>pathrank.min&pairrank<1,]
  if (length(out$pairlist)==0){
    stop("No pairs found for given criteria: relax rank.min")
  }
  out$pairlist[,3] <- as.numeric(out$pairlist[,3])
  out$pairlist[,4] <- as.numeric(out$pairlist[,4])
	out$pairlist <- out$pairlist[order(out$pairlist[,3],decreasing=TRUE),]

	out$criteria <- list(GPC.min=GPC.min, GPC.max=GPC.max, pathrank.min=pathrank.min, geneFDR.min=geneFDR.min, pathEigFrac.min=pathEigFrac.min, pc1dot.min=pc1dot.min, out.of.path=out.of.path)

	class(out)<-"gpcpairs"
  return(out)
}

	
GPCpermtest <- function(GPCpairlist,nperm=100,enforce.criteria=TRUE){

  if (class(GPCpairlist)!="gpcpairs"){
    stop(paste(GPCpairlist, "must be class gpcpairs, as generated by getHighGPCpairs"))
  }
	
	# load the gpclist from which the pairlist was obtained
	gpclistname <- deparse(GPCpairlist$call$GPClist)
	GPClist <- get(gpclistname)
  if (class(GPClist)!="gpclist"){
    stop(paste(GPClist, "must be class gpclist, as generated by GPCscore"))
  }

	# load the data and annotation from which the pairlist was obtained
	esetname <- deparse(GPClist$call$eset)
	eset <- get(esetname)
	annotation <- deparse(GPClist$call$annotation)
	if (annotation=="NULL") {annotation=NULL}
	if (class(eset) == "exprSet" | class(eset) == "ExpressionSet" | class(eset) == "eSet" ) {
 		require(Biobase)
 		c1dat <- exprs(eset)
		annotation <- annotation(eset)
 	} else {
 		if (class(eset) == "matrix") {
 		  c1dat <- eset
 		} else {
			stop ("The variable eset neither is a exprSet nor a matrix")
		}
	}
  if (is.null(annotation)) {
    stop("You must provide an annotation name if eset is a matrix")
  }
  if (get("current.annotation","package:GPCscore")!=annotation) {
    .getAnnotationLists(annotation)
  }
	
	c1n <- GPClist$dataSummary[2]
	c0n <- GPClist$dataSummary[1]
	if ((c1n+c0n) != ncol(c1dat)) {
		stop("Mismatched number of samples in GPClist and eset -- check that eset is the same one used to generate GPClist")
	}

	pairs <- GPCpairlist$pairlist
	criteria <- GPCpairlist$criteria

	pairps <- apply(pairs,1,function(z){
		allpathdat <- c1dat[.path2gene(z[2]),]
		allgenedat <- c1dat[z[1],]
		truediff <- z[3]
		nulls <- sapply(1:nperm,function(i){
			.permStep(allpathdat,allgenedat,c0n,c1n,criteria,enforce.criteria)
		})
		sum(nulls>=truediff)/nperm
	})
	GPCpairlist$pairlist <- cbind (GPCpairlist$pairlist,pairps)
	colnames(GPCpairlist$pairlist)[5] <- "Perm PVal"
	return(GPCpairlist)
}
