# Supplementary material for: Identifying differential correlation in gene/pathway combinations
Source: BMC Bioinformatics. 2008 Nov 18;9:488. doi: 10.1186/1471-2105-9-488 (PMC2613418; doi:10.1186/1471-2105-9-488)
Supplement: Additional File 1 — A documented R package, GPCscore, designed to carry out the algorithm described in this manuscript, is available for download and may be installed as a local source package. See the R documentation [16,17] for package installation instructions. [file 1471-2105-9-488-S1.gz › GPCscore/R/methods.R]

print.gpclist <- function(x,...){
	cat("Output of gpcscore from:\n", x$dataSummary[1], "reference samples\n", x$dataSummary[2], "comparison samples\n", x$dataSummary[3], "genes \n", x$dataSummary[4], "pathways.\n \n Max gpcscore =", max(x$scores), "\n Mean gpcscore =", mean(x$scores), "\n Median gpcscore =", median(x$scores),"\n")
 cat("\nCall:\n", deparse(x$call), "\n\n", sep = "")
}

summary.gpclist <- function(object,...){
	print(object,...)
}

print.gpcpairs <- function(x,...){
	a <- x$pairlist
	b <- as.data.frame(cbind(x$criteria))
	names(b) <- "crit"
	cat("Output of getHighgpcpairs using criteria:\n \n")
	print(b)
	cat("\n")
	print(a)
	cat("\n", nrow(a),"pairs meet stated criteria.\n")
	 cat("\nCall:\n", deparse(x$call), "\n\n", sep = "")
}

summary.gpcpairs	<- function(object,...){
  print(object,...)
}
