# Supplementary material for: Identifying differential correlation in gene/pathway combinations
Source: BMC Bioinformatics. 2008 Nov 18;9:488. doi: 10.1186/1471-2105-9-488 (PMC2613418; doi:10.1186/1471-2105-9-488)
Supplement: Additional File 1 — A documented R package, GPCscore, designed to carry out the algorithm described in this manuscript, is available for download and may be installed as a local source package. See the R documentation [16,17] for package installation instructions. [file 1471-2105-9-488-S1.gz › GPCscore/DESCRIPTION]

Package:	GPCscore
Title:	Method for Finding Differentially Correlated Gene-Pathway Combinations
Version:	1.0-2
Depends:	Biobase
Author:	Rosemary Braun
Description: Implements our algorithm for finding differentially correlated gene-pathway combinations, i.e. gene-pathway pairs where the joint distribution is very informative for phenotype discrimination, but the univariate marginals are not.  Pathway expression is summarized through the first principal component of genes comprising the pathway.  Contains the main functions for computing the pathway summaries and gene-pathway correlations, identifying high-scoring pairs, and performing permutation tests.  Also contains methods for plotting and summarizing the output.
Maintainer:	Rosemary Braun <braun@pobox.com>
License:  GPL 2.0
Packaged: Thu Sep  4 11:10:48 2008; braunr
